# Supplementary material for: The Use of Biomarkers to Justify the Choice of the Proper Biologic Agent for the Treatment of Chronic Rhinosinusitis with Nasal Polyps: A Systematic Review
Source: Medicina (Kaunas). 2026 Jun 18;62(6):1188. doi: 10.3390/medicina62061188 (PMC13304456; doi:10.3390/medicina62061188)
Supplement: Supplementary file 1 [file medicina-62-01188-s001.zip]

Archive with 3 entries (3 files):
- medicina-4339049-Supplementary PRISMA 2020 Check List.pdf
- medicina-4339049-Table S1.pdf
- medicina-4339049-Table S2.pdf
